# Supplementary material for: Evolutionary analyses of myosin genes in trypanosomatids show a history of expansion, secondary losses and neofunctionalization
Source: Sci Rep. 2018 Jan 22;8:1376. doi: 10.1038/s41598-017-18865-y (PMC5778035; doi:10.1038/s41598-017-18865-y)
Supplement: Supplementary file 1 — Dataset 1 [file 41598_2017_18865_MOESM1_ESM.xlsx]

## Sheet: Myo1
Table S1 - Domain prediction for myosin proteins
Species	Name	Gene ID	Protein Size (aa)	Domain	Acession Number	Interval	E-value	Tool
Angomonas deanei	Myo1 (Class I)	EPY31408.1	1127	Myosin	smart00242	13-870	0	CD-Search
				WW	pfam00397	952-987	7.01e-03
				IQ motif	ELME000134	878--894	6.368e-05	ELM
Blechomonas ayalai B08-376	Myo1 (Class I)	Baya_227_0080	1174	Myosin	smart00242	12-712	0	CD-Search
				Myosin_TH1 superfamily	cl26987	751-920	2.28e-09
				FYVE_like_SF	cd00065	940-992	1.01e-10
				WW	cd00201	789-816	7.15e-09	SMART
				Coiled-coil	NA	1088-1159	NA
Bodo saltans	Myo1 (Class I)	CUI15073.1	1153	Myosin	smart00242	12-699	0	CD-Search
				Myosin_TH1 superfamily	cl26987	735-1042	1.75e-09
				FYVE_like_SF	cd00065	922-973	1.13e-10
				MAP7	pfam05672	1064-1150	1.05e-09
				WW	SM000456	771-803	1.26e-5	SMART
				Coiled-coil	NA	1073-1146	NA
Crithidia fasciculata strain Cf-Cl	Myo1 (Class I)	CFAC1_290040800	1365	Myosin	smart00242	8-790	0	CD-Search
				Gap in Myosin	NA	236-289	NA
				WW	cd00201	892-925	6.71e-03
				FYVE_like_SF	cl28890	1056-1108	4.72e-08
				Myosin_TH1 superfamily	cl26987	1118-1158	9.03e-06
				IQ motif	SM000015	792-814	0.0933	SMART
				Coiled-coil	NA	1279-1365	NA
Endotrypanum monterogeii strain LV88	Myo1 (Class I)	EMOLV88_340015100	1375	Myosin	smart00242	8-802	0	CD-Search
				Gap in Myosin	NA	253-292	NA
				FYVE_like_SF	cd00065	1067-1119	6.45e-07
				Myosin_TH1 superfamily	cl26987	1126-1169	1.48e-04
				IQ motif	SM000015	804-826	4.85	SMART
				Coiled-coil	NA	1290-1371	NA
Leishmania aethiopica L147	Myo1 (Class I)	LAEL147_000713700	1372	Myosin	smart00242	8-798	0	CD-Search
				Gap in Myosin and Kinesin motor domain	NA	234-273	NA
				FYVE_like_SF	cd00065	1064-1116	6.62e-08
				Myosin_TH1 superfamily	cl26987	1123-1166	1.16e-03
				Coiled-coil	NA	1287-1372	NA	SMART
Leishmania arabica strain LEM1108	Myo1 (Class I)	LARLEM1108_000017500	1373	Myosin	smart00242	8-799	0	CD-Search
				Gap in Myosin	NA	248-310	NA
				WW	smart00456	897-931	9.79e-03
				FYVE_like_SF	cd00065	1065-1117	1.02e-07
				Myosin_TH1 superfamily	cl26987	1124-1167	2.44e-03
				Coiled-coil	NA	1284-1372	NA	SMART
Leishmania braziliensis MHOM/BR/75/M2904	Myo1 (Class I)	LbrM.20.0970	1365	Myosin	smart00242	8-798	0	CD-Search
				Gap in Myosin	NA	234-276	NA
				FYVE_LST2	cd15731	1057-1109	1.50e-07
				Myosin_TH1 superfamily	cl26987	1116-1159	7.40e-03
				Coiled-coil	NA	1279-1364	NA	SMART
Leishmania donovani BPK282A1	Myo1 (Class I)	LdBPK_341070.1	1372	Myosin	smart00242	8-799	0	CD-Search
				Gap in Myosin	NA	245-305	NA
				FYVE_like_SF	cd00065	1065-1117	7.52e-08
				Myosin_TH1 superfamily	cl26987	1124-1167	1.16e-03
				Coiled-coil	NA	1283-1372	NA	SMART
Leishmania enriettii strain LEM3045	Myo1 (Class I)	LENLEM3045_340014600	1376	Myosin	smart00242	8-804	0	CD-Search
				Gap in Myosin	NA	256-313	NA
				FYVE_like_SF	cd00065	1071-1123	2.72e-08
				Myosin_TH1 superfamily	cl26987	1130-1173	5.98e-04
				IQ motif	SM000015	806-828	6.77	SMART
				Coiled-coil	NA	1291-1372	NA
Leishmania gerbilli strain LEM452	Myo1 (Class I)	LGELEM452_000011900	1373	Myosin	smart00242	8-799	0	CD-Search
				Gap in Myosin	NA	248-310	9.79e-03
				WW	smart00456	897-931	9.79e-03
				FYVE_like_SF	cd00065	1065-1117	6.83e-08
				Myosin_TH1 superfamily	cl26987	1124-1167	1.16e-03
				Coiled-coil	NA	1284-1365	NA	SMART
Leishmania infantum JPCM5	Myo1 (Class I)	LinJ.34.1070	1372	Myosin	smart00242	8-799	0	CD-Search
				Gap in Myosin	NA	245-305	NA
				FYVE_like_SF	cd00065	1065-1117	7.52e-08
				Myosin_TH1 superfamily	pfam06017	1124-1167	1.16e-03
				Coiled-coil	NA	1283-1372	NA	SMART
Leishmania major strain Friedlin	Myo1 (Class I)	LmjF.34.1000	1373	Myosin	smart00242	8-799	0	CD-Search
				Gap in Myosin	NA	267-325	NA
				WW	smart00456	897-931	3.59e-03
				FYVE_like_SF	cd00065	1065-1117	3.51e-08
				Myosin_TH1 superfamily	cl26987	1124-1167	1.16e-03
				Coiled-coil	NA	1284-1372	NA	SMART
Leishmania major strain LV39c5	Myo1 (Class I)	LMJLV39_340016900	1373	Myosin	smart00242	8-799	0	CD-Search
				Gap in Myosin	NA	248-310	NA
				WW	smart00456	897-931	3.59e-03
				FYVE_like_SF	cd00065	1065-1117	4.44e-08
				Myosin_TH1 superfamily	cl26987	1124-1167	1.16e-03
				Coiled-coil	NA	1284-1372	NA	SMART
Leishmania major strain SD 75.1	Myo1 (Class I)	LMJSD75_340016900	1373	Myosin	smart00242	8-799	0	CD-Search
				Gap in Myosin	NA	248-310	NA
				WW	smart00456	897-931	3.59e-03
				FYVE_like_SF	cd00065	1065-1117	4.39e-08
				Myosin_TH1 superfamily	cl26987	1124-1167	1.16e-03
				Coiled-coil	NA	1284-1372	NA	SMART
Leishmania mexicana MHOM/GT/2001/U1103	Myo1 (Class I)	LmxM.33.1000	1365	Myosin	smart00242	8-798	0	CD-Search
				Gap in Myosin	NA	234-292	4.41e-08
				FYVE_like_SF	cd00065	1057-1109	4.41e-08
				Myosin_TH1 superfamily	cl26987	1116-1159	4.33e-03
				Coiled-coil	NA	1280-1365	NA	SMART
Leishmania panamensis MHOM/COL/81/L13	Myo1 (Class I)	LPAL13_200014600	1365	Myosin	smart00242	8-798	0	CD-Search
				Gap in Myosin	NA	234-276	NA
				FYVE_LST2	cd15731	1057-1109	1.47e-07
				Myosin_TH1 superfamily	cl26987	1116-1159	1.67e-03
				Coiled-coil	NA	1279-1364	NA	SMART
Leishmania sp. MAR LEM2494	Myo1 (Class I)	LMARLEM2494_340015700	1371	Myosin	smart00242	8-797	0	CD-Search
				Gap in Myosin	NA	234-275	NA
				FYVE_LST2	cd15731	1067-1118	1.61e-08
				Myosin_TH1 superfamily	cl26987	1125-1168	5.96e-04
				IQ motif	SM000015	799-821	6.23	SMART
				Coiled-coil	NA	1286-1371	NA
Leishmania tarentolae Parrot-TarII	Myo1 (Class I)	LtaP34.1150	1232	Myosin	smart00242	6-796	0	CD-Search
				IQ motif	smart00015	800-819	7.92e-03
				FYVE_like_SF	cd00065	1061-1113	3.75e-08
				Myosin_TH1 superfamily	cl26987	1120-1163	6.33e-06
Leishmania tropica L590	Myo1 (Class I)	LTRL590_340015400	1372	Myosin	smart00242	8-798	0	CD-Search
				Gap in Myosin	NA	234-273	NA
				FYVE_like_SF	cd00065	1064-1116	2.83e-07
				Myosin_TH1 superfamily	cl26987	1123-1166	2.61e-04
				Coiled-coil	NA	1287-1372	NA	SMART
Leishmania turanica strain LEM423	Myo1 (Class I)	LTULEM423_000006800	1373	Myosin	smart00242	8-799	0	CD-Search
				Gap in Myosin	NA	248-310	NA
				WW	smart00456	897-931	9.79e-03
				FYVE_like_SF	cd00065	1065-1117	3.79e-08
				Myosin_TH1 superfamily	cl26987	1124-1167	1.16e-03
				Coiled-coil	NA	1284-1372	NA	SMART
Leptomonas pyrrhocoris	Myo1 (Class I)	LpyrH10_05_1440	1388	Myosin	smart00242	8-795	0	CD-Search
				IQ motif	pfam00612	799-818	0.82
				WW	cd00201	897-930	8.91e-04
				FYVE_like_SF	cd00065	1062-1114	9.94e-07
				Myosin_TH1 superfamily	cl26987	1125-1176	2.45e-06
				Coiled-coil	NA	1301-1387	NA	SMART
Leptomonas seymouri ATCC 30220	Myo1 (Class I)	Lsey_0435_0030	1376	Myosin	smart00242	8-790	0	CD-Search
				Gap in Myosin	NA	231-268	NA
				WW	cd00201	892-925	1.96e-04
				FYVE_like_SF	cd00065	1058-1110	1.37e-08
				Myosin_TH1 superfamily	cl26987	1121-1160	3.54e-06
				IQ motif	SM000015	792-814	4.99	SMART
				Coiled-coil	NA	1288-1351	NA
Strigomonas culicis	Myo1 (Class I)	AUXH01000328.1: position 350-4390	1550	Myosin	smart00242	32-874	0	CD-Search
				FYVE_like_SF	cd00065	1242-1286	3.49e-07
				Coiled-coil	NA	1480-1537	NA	SMART
				IQ motif	ELME000134	885-901	6.368e-05	ELM
Trypanosoma brucei brucei TREU927	Myo1 (Class I)	Tb927.4.3380	1167	Myosin	smart00242	7-713	0	CD-Search
				Myosin_TH1 superfamily	cl26987	752-1044	1.42e-06
				WW	cd00201	790-817	2.00e-07
				FYVE_like_SF	cd00065	936-988	1.56e-09
				Coiled-coil	NA	1081-1164	NA	SMART
				IQ motif	ELME000134	720-736	6.368e-05	ELM
Trypanosoma brucei gambiense DAL972	Myo1 (Class I)	Tbg972.4.3390	1167	Myosin	smart00242	7-713	0	CD-Search
				Myosin_TH1 superfamily	cl26987	752-1044	3.80e-06
				WW	cd00201	790-817	2.00e-07
				FYVE_like_SF	cd00065	936-988	1.56e-09
				Coiled-coil	NA	1081-1164	NA	SMART
				IQ motif	ELME000134	720-736	6.368e-05	ELM
Trypanosoma congolense IL3000	Myo1 (Class I)	TcIL3000_4_3080	1170	Myosin	smart00242	7-715	0	CD-Search
				WW	cd00201	792-819	1.22e-08
				FYVE_like_SF	cd00065	939-990	6.04e-08
				Myosin_TH1 superfamily	cl26987	997-1040	2.09e-03
				Coiled-coil	NA	1080-1169	NA	SMART
				IQ motif	ELME000134	722-738	6.368e-05	ELM
Trypanosoma cruzi Dm28c	Myo1 (Class I)	TCDM_07314	1165	Myosin	smart00242	12-706	0	CD-Search
				Myosin_TH1 superfamily	cl26987	745-1034	3.09e-06
				WW	cd00201	781-810	2.10e-08
				FYVE_like_SF	cd00065	932-984	6.99e-10
				Coiled-coil	NA	1078-1152	NA	SMART
				IQ motif	ELME000134	713-729	6.368e-05	ELM
Trypanosoma evansi strain STIB 805	Myo1 (Class I)	TevSTIB805.4.3470	1167	Myosin	smart00242	7-713	0	CD-Search
				Myosin_TH1 superfamily	cl26987	752-1044	3.80e-06
				WW	cd00201	790-817	2.00e-07
				FYVE_like_SF	cd00065	936-988	1.56e-09
				Coiled-coil	NA	1081-1164	NA	SMART
				IQ motif	ELME000134	720-736	6.368e-05	ELM
Trypanosoma grayi ANR4	Myo1 (Class I)	DQ04_00501100	1160	Myosin	smart00242	8-707	0	CD-Search
				WW	cd00201	784-811	4.32e-08
				Myosin_TH1 superfamily	cl26987	746-1037	1.08e-09
				FYVE_like_SF	cd00065	929-981	4.48e-10
				Coiled-coil	NA	1075-1150	NA	SMART
Trypanosoma rangeli SC58	Myo1 (Class I)	TRSC58_03135	167	Myosin_TH1 superfamily	cl26987	6-37	0.03	CD-Search
				DinG superfamily	cl26946	23-66	0.98
				Coiled-coil	NA	83-146	NA	SMART
Trypanosoma theileri	Myo1 (Class I)	ORC93509.1	1141	Myosin	smart00242	12-713	0	CD-Search
				Myosin_TH1 superfamily	cl26987	752-1042	4.12e-07
				WW	cd00201	788-817	6.12e-09
				FYVE_like_SF	cd00065	935-987	3.49e-10
				Coiled-coil	NA	1084-1131	NA	SMART
				IQ motif	ELME000134	720-736	6.368e-05	ELM
Trypanosoma vivax Y486	Myo1 (Class I)	TvY486_0403180	1275	Myosin	smart00242	110-821	0	CD-Search
				Myosin_TH1 superfamily	cl26987	860-1024	1.12e-05
				WW	cd00201	896-925	3.17e-07
				FYVE_like_SF	cd00065	1044-1096	1.52e-08
				Coiled-coil	NA	1186-1275	NA	SMART

## Sheet: Myo13
Species	Name	Gene ID	Protein Size (aa)	Domain	Acession Number	Interval	E-value	Tool
Angomonas deanei	Myosin 13 (Class XIII)	EPY29051.1	845	MYSc_Myo13	cd14875	75-739	0	CD-Search
				Coiled-coil	NA	769-800	NA	SMART
Blechomonas ayalai B08-376	Myosin 13 (Class XIII)	Baya_099_0300	1052	Myosin and Kinesin motor domain	cl22853	76-739	0	CD-Search
				Mitofilin superfamily	cl26613	773-949	4.72e-03
				UBA_like_SF superfamily	cl21463	956-991	4.99e-05
				UBA1_NUB1_like	cd14291	1016-1045	1.00e-05
				Coiled-coil	NA	771-805	NA	SMART
Bodo saltans	Myosin 13 (Class XIII)	CUG03103.1	1175	Myosin and Kinesin motor domain	cl22853	79-749	0	CD-Search
				DNA_pol3_gamma3 superfamily	cl26386	895-1140	1.23e-05
				UBA	cd14270	1142-1171	2.30e-06
				Coiled-coil	NA	779-814	NA	SMART
Crithidia fasciculata strain Cf-Cl	Myosin 13 (Class XIII)	CFAC1_300048900	1050	MYSc_Myo13	cd14875	75-738	0	CD-Search
				UBA_like_SF superfamily	cl21463	955-991	8.54e-04
				UBA1_NUB1_like	cd14291	1016-1043	1.99e-04
				Coiled-coil	NA	768-802	NA	SMART
Endotrypanum monterogeii strain LV88	Myosin 13 (Class XIII)	EMOLV88_320042600	1050	Myosin and Kinesin motor domain	cl22853	75-738	0	CD-Search
				UBA_like_SF superfamily	cl21463	957-992	1.26e-05
				UBA_like_SF superfamily	cl21463	1012-1048	8.00e-07
				Coiled-coil	NA	768-802	NA	SMART
Leishmania aethiopica L147	Myosin 13 (Class XIII)	LAEL147_000662900.1	1050	MYSc_Myo13	cd14875	75-738	0	CD-Search
				UBA1_NUB1_like	cd14291	955-987	1.35e-04
				UBA_like_SF superfamily	cl21463	1012-1050	4.95e-08
				Coiled-coil	NA	768-800	NA	SMART
Leishmania arabica strain LEM1108	Myosin 13 (Class XIII)	LARLEM1108_320047000	1050	MYSc_Myo13	cd14875	75-738	0	CD-Search
				UBA1_NUB1_like	cd14291	955-987	2.81e-05
				UBA_like_SF superfamily	cl21463	1012-1050	9.08e-08
				Coiled-coil	NA	768-800	NA	SMART
Leishmania braziliensis MHOM/BR/75/M2903	Myosin 13 (Class XIII)	LBRM2903_320050900	871	Myosin and Kinesin motor domain	cl22853	1-559	0	CD-Search
				UBA_like_SF superfamily	cl21463	776-811	1.04e-03
				UBA_like_SF superfamily	cl21463	836-869	7.83e-05
				Coiled-coil	NA	589-621	NA	SMART
Leishmania braziliensis MHOM/BR/75/M2904	Myosin 13 (Class XIII)	LbrM.32.4110	1050	MYSc_Myo13	cd14875	75-738	0	CD-Search
				UBA_like_SF superfamily	cl21463	955-990	1.04e-03
				UBA_like_SF superfamily	cl21463	1015-1048	8.39e-05
				Coiled-coil	NA	768-800	NA	SMART
Leishmania donovani BPK282A1	Myosin 13 (Class XIII)	LdBPK_324020.1	1050	MYSc_Myo13	cd14875	75-738	0	CD-Search
				UBA_like_SF superfamily	cl21463	955-990	2.55e-04
				UBA2_spUBP14_like	cd14297	1012-1050	7.85e-09
				Coiled-coil	NA	768-800	NA	SMART
Leishmania enriettii strain LEM3045	Myosin 13 (Class XIII)	LENLEM3045_320047100	1050	MYSc_Myo13	cd14875	75-738	0	CD-Search
				Neuromodulin_N superfamily	cl26511	773-959	1.32e-03
				UBA1_NUB1_like	cd14291	957-987	6.21e-04
				UBA_like_SF superfamily	cl21463	1012-1048	4.32e-06
				Coiled-coil	NA	764-799	NA	SMART
Leishmania gerbilli strain LEM452	Myosin 13 (Class XIII)	LGELEM452_320047000	1050	MYSc_Myo13	cd14875	75-738	0	CD-Search
				UBA1_NUB1_like	cd14291	955-987	3.13e-05
				UBA_like_SF superfamily	cl21463	1012-1050	9.82e-08
				Coiled-coil	NA	768-800	NA	SMART
Leishmania infantum JPCM5	Myosin 13 (Class XIII)	LinJ.32.4020	1050	MYSc_Myo13	cd14875	75-738	0	CD-Search
				UBA_like_SF superfamily	cl21463	955-990	2.57e-04
				UBA_like_SF superfamily	cl21463	1012-1050	3.06e-08
				Coiled-coil	NA	768-800	NA	SMART
Leishmania major strain Friedlin	Myosin 13 (Class XIII)	LmjF.32.3870	1050	MYSc_Myo13	cd14875	75-738	0	CD-Search
				UBA1_NUB1_like	cd14291	955-987	1.44e-04
				UBA_like_SF superfamily	cl21463	1012-1050	4.27e-08
				Coiled-coil	NA	768-800	NA	SMART
Leishmania major strain LV39c5	Myosin 13 (Class XIII)	LMJLV39_320046600	1050	MYSc_Myo13	cd14875	75-738	0	CD-Search
				UBA1_NUB1_like	cd14291	955-987	1.42e-04
				UBA_like_SF superfamily	cl21463	1012-1050	4.23e-08
				Coiled-coil	NA	768-800	NA	SMART
Leishmania major strain SD 75.1	Myosin 13 (Class XIII)	LMJSD75_320046800	1050	MYSc_Myo13	cd14875	75-738	0	CD-Search
				UBA1_NUB1_like	cd14291	955-987	1.42e-04
				UBA_like_SF superfamily	cl21463	1012-1050	4.31e-08
				Coiled-coil	NA	768-800	NA	SMART
Leishmania mexicana MHOM/GT/2001/U1103	Myosin 13 (Class XIII)	LmxM.31.3870	1050	MYSc_Myo13	cd14875	75-738	0	CD-Search
				UBA1_NUB1_like	cd14291	955-987	3.91e-04
				UBA_like_SF superfamily	cl21463	1012-1050	6.21e-06
				Coiled-coil	NA	768-798	NA	SMART
Leishmania panamensis MHOM/COL/81/L13	Myosin 13 (Class XIII)	LPAL13_320047300	1050	MYSc_Myo13	cd14875	75-738	0	CD-Search
				UBA_like_SF superfamily	cl21463	955-990	1.59e-03
				UBA_like_SF superfamily	cl21463	1015-1048	8.98e-05
				Coiled-coil	NA	768-800	NA	SMART
Leishmania sp. MAR LEM2494	Myosin 13 (Class XIII)	LMARLEM2494_320047400	1050	MYSc_Myo13	cd14875	75-738	0	CD-Search
				UBA_like_SF superfamily	cl21463	1012-1048	1.32e-04
				Coiled-coil	NA	768-796	NA	SMART
Leishmania tarentolae Parrot-TarII	Myosin 13 (Class XIII)	LtaP32.4040	1050	Myosin N-terminal SH3-like domain	pfam02736	15-45	6.31e-03	CD-Search
				MYSc_Myo13	cd14875	75-738	0
				UBA_like_SF superfamily	cl21463	957-987	7.57e-03
				UBA_like_SF superfamily	cl21463	1014-1047	1.53e-07
				Coiled-coil	NA	768-800	NA	SMART
Leishmania tropica L590	Myosin 13 (Class XIII)	LTRL590_320046900	1050	MYSc_Myo13	cd14875	75-738	0	CD-Search
				UBA1_NUB1_like	cd14291	955-987	1.35e-04
				UBA_like_SF superfamily	cl21463	1012-1048	4.76e-08
				Coiled-coil	NA	768-798	NA	SMART
Leishmania turanica strain LEM423	Myosin 13 (Class XIII)	LTULEM423_320047500	1050	MYSc_Myo13	cd14875	75-738	0	CD-Search
				UBA1_NUB1_like	cd14291	955-987	3.23e-05
				UBA_like_SF superfamily	cl21463	1012-1050	1.01e-07
				Coiled-coil	NA	768-800	NA	SMART
Leptomonas pyrrhocoris	Myosin 13 (Class XIII)	LpyrH10_02_4330	1052	MYSc_Myo13	cd14875	77-740	0	CD-Search
				UBA_like_SF superfamily	cl21463	957-993	6.84e-03
				UBA1_NUB1_like	cd14291	1014-1045	1.00e-04
				Coiled-coil	NA	780-802	NA	SMART
Leptomonas seymouri ATCC 30220	Myosin 13 (Class XIII)	Lsey_0246_0030	1050	MYSc_Myo13	cd14875	75-738	0	CD-Search
				UBA_like_SF superfamily	cl21463	955-989	1.32e-03
				UBA_like_SF superfamily	cl21463	1012-1047	1.82e-04
Phytomonas sp. isolate EM1	Myosin 13 (Class XIII)	CCW60276.1	1054	Myosin and Kinesin motor domain	cl22853	76-739	0	CD-Search
				UBA_like_SF superfamily	cl21463	956-993	1.89e-05
				UBA_like_SF superfamily	cl21463	1013-1048	1.76e-07
Phytomonas sp. isolate Hart1	Myosin 13 (Class XIII)	CCW68456.1	1054	Myosin and Kinesin motor domain	cl22853	76-739	0	CD-Search
				UBA_like_SF superfamily	cl21463	958-993	5.41e-05
				UBA_like_SF superfamily	cl21463	1013-1048	2.10e-04
Strigomonas culicis	Myosin 13 (Class XIII)	EPY22327.1	1051	MYSc_Myo13	cd14875	76-740	0	CD-Search
				UBA_like_SF superfamily	cl21463	957-991	9.21e-06
				UBA_like_SF superfamily	cl21463	1014-1050	1.09e-05
				Coiled-coil	NA	774-801	NA	SMART
Trypanosoma brucei gambiense DAL972	Myosin 13 (Class XIII)	Tbg972.11.18310	1059	MYSc_Myo13	cd14875	82-745	0	CD-Search
				UBA_like_SF superfamily	cl21463	963-996	1.23e-04
				UBA2_spUBP14_like	cd14297	1020-1057	1.62e-09
				Coiled-coil	NA	779-816	NA	SMART
Trypanosoma brucei Lister strain 427	Myosin 13 (Class XIII)	Tb427tmp.01.7990	1059	Myosin and Kinesin motor domain	cl22853	82-745	0	CD-Search
				UBA_like_SF superfamily	cl21463	963-996	1.38e-04
				UBA2_spUBP14_like	cd14297	1020-1057	1.72e-09
				Coiled-coil	NA	779-816	NA	SMART
Trypanosoma cruzi Dm28c	Myosin 13 (Class XIII)	TCDM_05821	1058	MYSc_Myo13	cd14875	81-744	0	CD-Search
				Synaphin superfamily	cl05420	779-802	7.24e-03
				UBA	cd14270	963-992	4.47e-05
				UBA_like_SF superfamily	cl21463	1019-1054	3.16e-05
				Coiled-coil	NA	776-810	NA	SMART
Trypanosoma cruzi marinkellei strain B7	Myosin 13 (Class XIII)	Tc_MARK_4039	1058	MYSc_Myo13	cd14875	81-744	0	CD-Search
				Synaphin superfamily	cl05420	779-802	7.89e-03
				UBA	cd14270	963-992	4.74e-05
				UBA_like_SF superfamily	cl21463	1019-1054	4.20e-04
				Coiled-coil	NA	776-810	NA	SMART
Trypanosoma evansi strain STIB 805	Myosin 13 (Class XIII)	TevSTIB805.11_01.16880	1059	MYSc_Myo13	cd14875	82-745	0	CD-Search
				UBA_like_SF superfamily	cl21463	963-996	1.33e-04
				UBA_like_SF superfamily	cd14297	1020-1057	1.65e-09
				Coiled-coil	NA	778-816	NA	SMART
Trypanosoma grayi ANR4	Myosin 13 (Class XIII)	DQ04_00031100	1053	Myosin and Kinesin motor domain	cl22853	76-739	0	CD-Search
				UBA_like_SF superfamily	cl21463	956-987	1.57e-03
				UBA_like_SF superfamily	cl21463	1014-1049	8.10e-08
				Coiled-coil	NA	771-805	NA	SMART
Trypanosoma theileri	Myosin 13 (Class XIII)	ORC87480.1	1053	Myosin and Kinesin motor domain	cl22853	76-739	0	CD-Search
				UBA_like_SF superfamily	cl21463	958-993	3.69e-05
				UBA2_spUBP14_like	cd14297	1014-1049	1.43e-08
				Coiled-coil	NA	771-803	NA	SMART
Trypanosoma vivax Y486	Myosin 13 (Class XIII)	TvY486_1117220	1062	Myosin and Kinesin motor domain	cl22853	80-743	0	CD-Search
				UBA_like_SF superfamily	cl21463	962-991	5.54e-07
				UBA_like_SF superfamily	cl21463	1020-1054	5.39e-04
				Coiled-coil	NA	775-805	NA	SMART

## Sheet: MyoA
Species	Name	Gene ID	Protein Size (aa)	Domain	Acession Number	Interval	E-value	Tool
Bodo saltans	Myosin A (Class XIII)	CUG89451.1	1108	Myosin motor domain superfamily	cd00124	80-736	0	CD-Search
				DUF4670 superfamily	cl25548	891-1005	1.43e-03
				IQ motif	smart00015	822-844	0.528	SMART
				Coiled-coil	NA	951-999	NA
Trypanosoma cruzi Dm28c	Myosin A (Class XIII)	TCDM_09957	1003	Myosin motor domain superfamily	cd00124	80-731	0	CD-Search
				IQ motif	smart00015	817-838	5.36e-03
				Coiled-coil	NA	777-813	NA	SMART
				Coiled-coil	NA	911-941	NA
Trypanosoma cruzi marinkellei strain B7	Myosin A (Class XIII)	Tc_MARK_3325	1076	Myosin motor domain superfamily	cd00124	80-731	0	CD-Search
				IQ motif	smart00015	817-838	6.10e-03
				Coiled-coil	NA	917-937	NA	SMART
Trypanosoma grayi ANR4	Myosin A (Class XIII)	DQ04_00821150	1084	Myosin motor domain superfamily	cd00124	80-731	0	CD-Search
				ERM superfamily	cl25742	768-862	5.32e-04
				Neuromodulin_N superfamily	cl26511	776-975	7.94e-03
				IQ motif	smart00015	817-839	0.65	SMART
				Coiled-coil	NA	776-815	NA
Trypanosoma theileri	Myosin A (Class XIII)	ORC93297.1	1099	Myosin motor domain superfamily	cd00124	83-735	0	CD-Search
				SMC_N superfamily	cl25732	853-1005	4.87e-05
				IQ motif	smart00015	821-842	6.41e-03
				Coiled-coil	NA	868-888	NA	SMART
				Coiled-coil	NA	911-949	NA

## Sheet: MyoB
Species	Name	Gene ID	Protein Size (aa)	Domain	Acession Number	Interval	E-value	Tool
Bodo saltans	Myosin B (Class XIII)	CUF67578.1	1322	Myosin motor domain superfamily	cd00124	79-728	0	CD-Search
				DUF390 super family	cl25642	729-1026	3.77e-06
				Herpes_BLLF1 super family	cl25496	1093-1322	4.76e-06
				Coiled-coil	NA	831-865	NA	SMART
Trypanosoma cruzi Dm28c	Myosin B (Class XIII)	TCDM_07433	1118	Myosin motor domain superfamily	cd00124	79-725	0	CD-Search
Trypanosoma cruzi marinkellei strain B7	Myosin B (Class XIII)	Tc_MARK_594	1268	Myosin motor domain superfamily	cd00124	119-765	0	CD-Search
				Transmembrane domain	NA	10-32	NA	SMART
				IQ motif	ELME000134	784-799	6.368e-05	ELM
Trypanosoma grayi ANR4	Myosin B (Class XIII)	DQ04_01671000	1219	Myosin motor domain superfamily	cd00124	80-726	0	CD-Search
				SMC_N super family	cl25732	752-1006	7.14e-04
				Atrophin-1 super family	cl26464	1036-1186	5.56e-03
				Coiled-coil	NA	947-1006	NA	SMART
				IQ motif	ELME000134	745-761	6.368e-05	ELM
Trypanosoma rangeli SC58	Myosin B (Class XIII)	TRSC58_00411	504	Myosin head superfamily	cl27381	1-249	1.85e-30	CD-Search
				SMC_N super family	cl25732:	135-394	0.06
				ERM superfamily	cl25742	319-405	0.18
				IQ motif	ELME000135	125-140	6.368e-05	ELM
				IQ motif	ELME000135	367-383	6.368e-05
Trypanosoma theileri	Myosin B (Class XIII)	ORC88651.1	1218	Myosin motor domain superfamily	cd00124	81-725	0	CD-Search
				SMC_N super family	cl25732	768-1019	6.68e-05
				Coiled-coil	NA	1056-1080	NA	SMART
				IQ motif	ELME000134	744-759	6.368e-05	ELM

## Sheet: MyoC
Species	Name	Gene ID	Protein Size (aa)	Domain	Acession Number	Interval	E-value	Tool
Bodo saltans	Myosin C (Class XIII)	CUG03397.1	1008	Myosin motor domain superfamily	cd00124	1-543	0	CD-Search
				Auts2 super family	cl21179	820-965	4.22e-03
				Coiled-coil	NA	672-765	NA	SMART
				IQ motif	ELME000134	920-935	6.368e-05	ELM
Trypanosoma cruzi Dm28c	Myosin C (Class XIII)	TCDM_02877	1167	Myosin motor domain superfamily	cd00124	81-726	0	CD-Search
				Flot superfamily	cl25773	706-964	2.48e-03
				Coiled-coil	NA	867-970	NA	SMART
Trypanosoma cruzi marinkellei strain B7	Myosin C (Class XIII)	Tc_MARK_3528	1167	Myosin motor domain superfamily	cd00124	81-726	0	CD-Search
				DUF4670 super family	cl25548	807-994	1.43e-04
				Coiled-coil	NA	867-970	NA	SMART
Trypanosoma grayi ANR4	Myosin C (Class XIII)	DQ04_02991050	1200	Myosin motor domain superfamily	cd00124	80-726	0	CD-Search
				Coiled-coil	NA	878-974	NA	SMART
Trypanosoma theileri	Myosin C (Class XIII)	ORC90398.1	1187	Myosin motor domain superfamily	cd00124	80-725	0	CD-Search
				Coiled-coil	NA	889-959	NA	SMART

## Sheet: MyoD
Species	Name	Gene ID	Protein Size (aa)	Domain	Acession Number	Interval	E-value	Tool
Bodo saltans	Myosin D (Class XIII)	CUF17710.1	1000	Myosin motor domain superfamily	cd00124	142-762	2.06e-170	CD-Search
				IQ motif	ELME000134	845-861	6.368e-05	ELM
Trypanosoma cruzi Dm28c	Myosin D (Class XIII)	TCDM_07686	1225	Myosin motor domain superfamily	cd00124	88-813	0	CD-Search
				Gap in Myosin motor domain superfamily	NA	655-694	NA
				IQ motif	ELME000134	857-873	6.368e-05	ELM
Trypanosoma cruzi marinkellei strain B7	Myosin D (Class XIII)	Tc_MARK_845	1041	Myosin motor domain superfamily	cd00124	88-813	0	CD-Search
				Gap in Myosin motor domain superfamily	NA	655-694	NA
				Coiled-coil	NA	964-992	NA	SMART
				IQ motif	ELME000134	857-873	6.368e-05	ELM
Trypanosoma grayi ANR4	Myosin D (Class XIII)	DQ04_01331060	1218	Myosin motor domain superfamily	cd00124	88-812	0	CD-Search
				Gap in Myosin motor domain superfamily	NA	655-694	NA
				Coiled-coil	NA	964-992	NA	SMART
				IQ motif	ELME000134	857-873	6.368e-05	ELM
Trypanosoma rangeli SC58	Myosin D (Class XIII)	TRSC58_06141	1231	Myosin motor domain superfamily	cd00124	88-812	0	CD-Search
				Gap in Myosin motor domain superfamily	NA	655-694	NA
				PRK15347	cl28304	860-946	0.06
				DUF390 superfamily	cl25642	843-1075	0.27
				ERM superfamily	cl25742	869-1087	0.46
				IQ motif	ELME000135	857-873	6.368e-06	ELM
Trypanosoma theileri	Myosin D (Class XIII)	ORC86814.1	1219	Myosin motor domain superfamily	cd00124	90-814	0	CD-Search
				Gap in Myosin motor domain superfamily	NA	657-696	NA
				pepcterm_ATPase	TIGR03015	152-210	3.63e-03
				Coiled-coil	NA	966-987	NA	SMART
				IQ motif	ELME000134	859-875	6.368e-05	ELM

## Sheet: MyoE
Species	Name	Gene ID	Protein Size (aa)	Domain	Acession Number	Interval	E-value	Tool
Bodo saltans	Myosin E (Class XIII)	CUF99905.1	1196	Myosin N-terminal SH3-like domain	pfam02736	33-68	2.14e-03	CD-Search
				Myosin motor domain superfamily	cd00124	107-759	0
				Neuromodulin_N superfamily	cl26511	886-1046	8.61e-04
				IQ motif	smart00015	856-878	7.16	SMART
Trypanosoma cruzi Dm28c	Myosin E (Class XIII)	TCDM_06166	1095	Myosin motor domain superfamily	cd00124	2-648	0	CD-Search
				IQ motif	smart00015	662-684	40.2	SMART
				IQ motif	smart00015	771-793	1.72
Trypanosoma cruzi marinkellei strain B7	Myosin E (Class XIII)	Tc_MARK_8887	1184	Myosin motor domain superfamily	cd00124	83-737	0	CD-Search
				DUF3084 superfamily	cl26472	872-1061	5.68e-03
				IQ motif	smart00015	751-773	95.1	SMART
				IQ motif	smart00015	860-882	1.72
Trypanosoma grayi ANR4	Myosin E (Class XIII)	DQ04_01311010	1187	Myosin motor domain superfamily	cd00124	82-737	0	CD-Search
				SMC_N superfamily	cl25732	781-1064	1.67e-03
				IQ motif	smart00015	867-889	0.429	SMART
Trypanosoma rangeli SC58	Myosin E (Class XIII)	TRSC58_00243	1173	Myosin motor domain superfamily	cd00124	83-736	0	CD-Search
				DUF390 superfamily	cl25642	738-968	4.80e-05
				DUF1663 superfamily	cl26316	762-987	3.63e-04
				DUF3084 superfamily	cl26472	710-1043	4.80e-04
				Neuromodulin_N superfamily	cl26511	809-998	4.00e-03
				Coiled-coil	NA	815-843	NA	SMART
				IQ motif	smart00015	750-772	5.42
				IQ motif	smart00015	850-872	8.23
Trypanosoma theileri	Myosin E (Class XIII)	ORC86402.1	1212	Myosin motor domain superfamily	cd00124	83-738	0	CD-Search
				Coiled-coil	NA	932-962	NA	SMART
				IQ motif	smart00015	752-774	90
				IQ motif	smart00015	868-890	0.747

## Sheet: MyoF
Species	Name	Gene ID	Protein Size (aa)	Domain	Acession Number	Interval	E-value	Tool
Bodo saltans	Myosin F (Class XIII)	CUG91579.1	1677	Myosin motor domain superfamily	cd00124	132-889	0	CD-Search
				Gap in Myosin motor domain superfamily	NA	806-854	NA
				SMC_N super family	cl25732	952-1257	4.02e-07
				Rad50_zn_hook super family	cl27157	1152-1386	5.12e-04
Trypanosoma cruzi Dm28c	Myosin F (Class XIII)	TCDM_08875	1481	Myosin motor domain superfamily	cd00124	108-823	0	CD-Search
				SMC_N super family	cl25732	878-1144	1.45e-03
				Coiled-coil	NA	906-928	NA	SMART
				Coiled-coil	NA	1134-1178	NA
				IQ motif	ELME000134	842-858	6.368e-05	ELM
Trypanosoma cruzi marinkellei strain B7	Myosin F (Class XIII)	Tc_MARK_4644	1319	Myosin motor domain superfamily	cd00124	6-661	0	CD-Search
				Coiled-coil	NA	744-765	NA	SMART
				Coiled-coil	NA	972-1016	NA
				IQ motif	ELME000134	680-696	6.368e-05	ELM
				IQ motif	ELME000134	949-969	6.368e-05
Trypanosoma grayi ANR4	Myosin F (Class XIII)	DQ04_03341050	1473	Myosin motor domain superfamily	cd00124	108-823	0	CD-Search
				DUF4670 super family	cl25548	1147-1276	8.24e-07
				Neuromodulin_N super family	cl26511	883-1259	4.11e-06
				Coiled-coil	NA	1106-1227	NA	SMART
				IQ motif	ELME000134	842-858	6.368e-05	ELM
Trypanosoma rangeli SC58	Myosin F (Class XIII)	TRSC58_01895	406	Myosin motor domain superfamily	cd00124	67-405	3.96e-113	CD-Search
Trypanosoma theileri	Myosin F (Class XIII)	ORC89982.1	1478	Myosin motor domain superfamily	cd00124	108-823	0	CD-Search
				Coiled-coil	NA	1024-1049	NA	SMART
				Coiled-coil	NA	1138-1226	NA
				Coiled-coil	NA	1247-1281	NA
				IQ motif	ELME000134	847-863	6.368e-05	ELM

## Sheet: MyoG and MyoG-derived
Species	Name	Gene ID	Protein Size (aa)	Domain	Acession Number	Interval	E-value	Tool
Angomonas deanei	MyoG-derived	KV452486.1: position 147630-150329	900	EnvC	COG4942	656-852	4.10e-04	CD-Search
				COG5022 - Myosin heavy chain	COG5022	569-645	0.46
				Coiled-coil	NA	652-688	NA	SMART
				IQ motif	ELME000134	630-646	6.368e-05	ELM
				IQ motif	ELME000134	791-806	6.368e-05
Bodo saltans	MyoG (Class XXXVI)	CUG86977.1	1259	Myosin motor domain superfamily	cd00124	184-944	4.44e-127	CD-Search
				MAP7	pfam05672	1059-1179	5.31e-04
				PTZ00121	PTZ00121	978-1162	1.82e-03
				SMC_prok_B	TIGR02168	1071-1186	3.43e-03
				Coiled-coil	NA	1064-1160	NA	SMART
Crithidia fasciculata strain Cf-Cl	MyoG-derived	CFAC1_220012200	1673	Myosin motor domain superfamily	cd00124	581-679	8.18e-04	CD-Search
				PTZ00121	PTZ00121	1359-1514	0.10
				Coiled-coil	NA	1401-1441	NA	SMART
				IQ motif	ELME000134	1322-1338	6.368e-05	ELM
Endotrypanum monterogeii strain LV88	MyoG-derived	EMOLV88_250010000	1567	Myosin motor domain superfamily	cd00124	459-587	1.35e-05	CD-Search
				Coiled-coil	NA	1283-1319	NA	SMART
				IQ motif	ELME000134	1193-1209	6.368e-05	ELM
Leishmania aethiopica L147	MyoG-derived	LAEL147_000404600	1691	Myosin motor domain superfamily	cd00124	586-714	5.59e-09	CD-Search
				PRK12678	PRK12678	1483-1655	0.03
				IQ motif	ELME000134	1318-1334	6.368e-05	ELM
				Coiled-coil	NA	1416-1448	NA	SMART
Leishmania arabica strain LEM1108	MyoG-derived	LARLEM1108_250010200	1693	Myosin motor domain superfamily	cd00124	586-714	2.88e-09	CD-Search
				Coiled-coil	NA	1419-1445	NA	SMART
				IQ motif	ELME000134	1319-1335	6.368e-05	ELM
Leishmania braziliensis MHOM/BR/75/M2903	MyoG-derived	LBRM2903_250010500	1702	Myosin motor domain superfamily	cd00124	587-715	6.01e-05	CD-Search
				Coiled-coil	NA	1421-1451	NA	SMART
				IQ motif	ELME000134	1321-1337	6.368e-05	ELM
Leishmania braziliensis MHOM/BR/75/M2904	MyoG-derived	LbrM.25.0430	1517	Myosin motor domain superfamily	cd00124	402-530	5.28e-05	CD-Search
				PHA03269	PHA03269	946-1071	9.49e-03
				Coiled-coil	NA	1236-1266	NA	SMART
				IQ motif	ELME000134	1136-1152	6.368e-05	ELM
Leishmania donovani BPK282A1	MyoG-derived	LdBPK_250490.1	1506	Myosin motor domain superfamily	cd00124	396-529	3.14e-10	CD-Search
				PRK12678	PRK12678	1253-1402	0.06
				Signal peptide	NA	1-19	NA	SMART
				IQ motif	ELME000134	1133-1149	6.368e-05	ELM
Leishmania enriettii strain LEM3045	MyoG-derived	LENLEM3045_250010000	1679	Myosin motor domain superfamily	cd00124	545-640	3.16e-06	CD-Search
				Tryp_alpha_amyl	pfam00234	1265-1310	0.02
				Coiled-coil	NA	1318-1344	NA	SMART
				Coiled-coil	NA	1392-1435	NA
				IQ motif	ELME000134	1299-1315	6.368e-05	ELM
Leishmania gerbilli strain LEM452	MyoG-derived	LGELEM452_250010200	1693	Myosin motor domain superfamily	cd00124	586-714	5.41e-09	CD-Search
				PRK12678	PRK12678	1497-1657	0.35
				Coiled-coil	NA	1417-1449	NA	SMART
				IQ motif	ELME000134	1319-1335	6.368e-05	ELM
Leishmania infantum JPCM5	MyoG-derived	LinJ.25.0490	1506	Myosin motor domain superfamily	cd00124	396-529	3.14e-10	CD-Search
				PRK12678	PRK12678	1253-1402	0.06
				Signal peptide	NA	1-19	NA	SMART
				IQ motif	ELME000134	1133-1149	6.368e-05	ELM
Leishmania major strain Friedlin	MyoG-derived	LmjF.25.0480	1693	Myosin motor domain superfamily	cd00124	586-714	8.73e-09	CD-Search
				PRK13709	PRK13709	1513-1628	0.27
				Coiled-coil	NA	1417-1449	NA	SMART
				IQ motif	ELME000134	1319-1335	6.368e-05	ELM
Leishmania major strain LV39c5	MyoG-derived	LMJLV39 _250010400	1693	Myosin motor domain superfamily	cd00124	586-714	8.73e-09	CD-Search
				HCR	pfam07111	1303-1651	0.25
				Coiled-coil	NA	1417-1449	NA	SMART
				IQ motif	ELME000134	1319-1335	6.368e-05	ELM
Leishmania major strain SD 75.1	MyoG-derived	LMJSD75_250010400	1693	Myosin motor domain superfamily	cd00124	586-714	8.73e-09	CD-Search
				HCR	pfam07111	1303-1651	0.27
				PRK13709	PRK13709	1513-1628	0.27
				Coiled-coil	NA	1417-1449	NA	SMART
				IQ motif	ELME000134	1319-1335	6.368e-05	ELM
Leishmania mexicana MHOM/GT/2001/U1103	MyoG-derived	LmxM.25.0480	1505	Myosin motor domain superfamily	cd00124	400-491	5.73e-09	CD-Search
				YqiK	COG2268	1154-1393	0.05
				Pollen_allerg_2	pfam01620	149-208	0.16
				Signal peptide	NA	1-19	NA	SMART
				IQ motif	ELME000134	1132-1148	6.368e-05	ELM
Leishmania panamensis MHOM/COL/81/L13	MyoG-derived	LPAL13_250009400	1702	Myosin motor domain superfamily	cd00124	587-715	2.82e-05	CD-Search
				Coiled-coil	NA	1418-1451	NA	SMART
				IQ motif	ELME000134	1320-1336	6.368e-05	ELM
Leishmania sp. MAR LEM2494	MyoG-derived	LMARLEM2494_250010200	1598	Myosin motor domain superfamily	cd00124	482-617	2.53e-09	CD-Search
				Coiled-coil	NA	1312-1351	NA	SMART
				IQ motif	ELME000134	1219-1235	6.368e-05	ELM
Leishmania tarentolae Parrot-TarII	MyoG-derived	LtaP25.0510	1507	Myosin motor domain superfamily	cd00124	595-727	1.89e-09	CD-Search
				Trypan_glycop_C	pfam10659	906-954	0.38
				Coiled-coil	NA	1429-1461	NA	SMART
Leishmania tropica L590	MyoG-derived	LTRL590_250010700	1691	Myosin motor domain superfamily	cd00124	586-714	2.08e-08	CD-Search
				Pollen_allerg_2	pfam01620	335-393	0.13
				rad23	TIGR00601	342-384	0.18
				PRK12678	PRK12678	1483-1586	0.35
				PRK06549	PRK06549	879-921	0.41
				Coiled-coil	NA	1416-1448	NA	SMART
				IQ motif	ELME000134	1318-1334	6.368e-05	ELM
Leishmania turanica strain LEM423	MyoG-derived	LTULEM423_250010400	1692	Myosin motor domain superfamily	cd00124	586-714	5.41e-09	CD-Search
				Coiled-coil	NA	1417-1449	NA	SMART
				IQ motif	ELME000134	1319-1335	6.368e-05	ELM
Leptomonas pyrrhocoris	MyoG-derived	LpyrH10_10_0550	1711	Myosin motor domain superfamily	cd00124	595-703	1.19e-05	CD-Search
				HlyD	pfam00529	1344-1455	0.02
				PHA03419	PHA03419	1124-1170	0.04
				MIP-T3	pfam10243	1558-1699	0.21
				SAP130_C	pfam16014	1056-1179	0.36
				Coiled-coil	NA	1556-1582	NA	SMART
				IQ motif	ELME000134	1332-1348	6.368e-05	ELM
Leptomonas seymouri ATCC 30220	MyoG-derived	Lsey_0027_0010	1667	Myosin motor domain superfamily	cd00124	583-716	1.98e-06	CD-Search
				mukB	PRK04863	1331-1560	1.23e-05
				DUF4207	pfam13904	1353-1542	4.52e-05
				sbcc	TIGR00618	1327-1620	5.66e-05
				EnvC	COG4942	1366-1576	3.52e-04
				IQ motif	ELME000134	1286-1302	6.368e-05	ELM
Trypanosoma cruzi CL Brener Esmeraldo-like	MyoG (Class XXXVI)	TcCLB.507093.210	1309	Myosin motor domain superfamily	cd00124	198-871	2.06e-161	CD-Search
				Gap in myosin motor domain superfamily	NA	745-784	NA
				TPH	pfam13868	1001-1206	4.73e-09
				SMC_prok_B	TIGR02168	982-1212	7.44e-07
Trypanosoma cruzi Dm28c	MyoG (Class XXXVI)	TCDM_02016	1222	Myosin motor domain superfamily	cd00124	106-773	1.29e-158	CD-Search
				Gap in myosin motor domain superfamily	NA	652-691	NA
				TPH	pfam13868	889-1129	1.17e-07
				SMC_prok_B	TIGR02168	892-1121	1.24e-05
Trypanosoma cruzi marinkellei strain B7	MyoG (Class XXXVI)	Tc_MARK_4094	1310	Myosin motor domain superfamily	cd00124	199-871	9.77e-165	CD-Search
				Gap in myosin motor domain superfamily	NA	746-785	NA
				TPH	pfam13868	1004-1197	5.95e-07
				Smc	COG1196	995-1183	2.37e-05
Trypanosoma grayi ANR4	MyoG (Class XXXVI)	DQ04_03771000	1359	Myosin motor domain superfamily	cd00124	239-921	2.35e-147	CD-Search
				PTZ00121	PTZ00121	1077-1352	5.83e-05
				TPH	pfam13868	1124-1266	4.04e-04
				SMC_prok_B	TIGR02168	1126-1263	8.60e-04
Trypanosoma theileri	MyoG (Class XXXVI)	ORC91827.1	1371	Myosin motor domain superfamily	cd00124	225-940	5.45e-150	CD-Search
				Gap in myosin motor domain superfamily	NA	279-314	NA
				TPH	pfam13868	1028-1273	9.38e-11
				PTZ00121	PTZ00121	1035-1270	1.99e-09
				SbcC (SMC_N Superfamily - cl25732)	COG0419	1009-1274	3.56e-07
				GBP_C	cd16269	1147-1274	0.01
				Coiled-coil	NA	within GBP_C (12 of 12 residues)	0.01

## Sheet: MyoH-derived
Species	Name	Gene ID	Protein Size (aa)	Domain	Acession Number	Interval	E-value	Tool
Bodo saltans	MyoH-derived	CUF84730.1	1194	Myosin motor domain superfamily	cd00124	112-391	5.36e-10	CD-Search
				Neuromodulin_N superfamily	cl26511	859-1115	2.39e-06
				SMC_N superfamily	cl25732	857-1117	3.40e-05
				Coiled-coil	NA	904-950	NA	SMART
				Coiled-coil	NA	1050-1106	NA
Trypanosoma cruzi Dm28c	MyoH-derived	TCDM_02145	1197	Class XIII myosin motor domain	cd14875	313-457	2.62e-07	CD-Search
				TPH (ERM superfamily - cl25742)	pfam13868	877-1115	2.74e-10
				Neuromodulin_N superfamily	cl26511	927-1162	4.90e-07
				SMC_N superfamily	cl25732	892-1126	4.29e-07
				Coiled-coil	NA	931-978	NA	SMART
				Coiled-coil	NA	1087-1117	NA
Trypanosoma cruzi marinkellei strain B7	MyoH-derived	Tc_MARK_2031	1192	Class XIII myosin motor domain	cd14875	308-458	9.98e-11	CD-Search
				TPH (ERM superfamily - cl25742)	pfam13868	874-1110	1.60e-09
				Neuromodulin_N superfamily	cl26511	848-1108	2.66e-07
				KELK superfamily	cl25723	873-1114	1.31e-06
				SMC_N superfamily	cl25732	785-1030	8.62e-05
				Coiled-coil	NA	926-984	NA	SMART
				Coiled-coil	NA	1082-1112	NA
Trypanosoma grayi ANR4	MyoH-derived	DQ04_00271170	1116	Myosin motor domain superfamily	cd00124	224-373	3.02e-15
				SMC_N superfamily	cl25732	722-1037	0.02
				Neuromodulin_N superfamily	cl26511	739-1033	0.05
				Coiled-coil	NA	854-894	NA	SMART
				Coiled-coil	NA	998-1036	NA
Trypanosoma rangeli SC58	MyoH-derived	TRSC58_00453	1114	Myosin motor domain superfamily	cd00124	235-388	4.97e-11	CD-Search
				SMC_N superfamily	cl25732	795-1048	7.43e-07
				Neuromodulin_N superfamily	cl26511	796-1033	1.55e-06
				Rabaptin	pfam03528	708-1038	3.80e-08
				Coiled-coil	NA	846-891	NA	SMART
				Coiled-coil	NA	950-1034	NA
Trypanosoma theileri	MyoH-derived	ORC90782.1	1156	Myosin motor domain superfamily	cd00124	273-432	2.28e-12	CD-Search
				SMC_N superfamily	cl25732	728-1049	4.82e-08
				DUF4670	pfam15709	885-1061	1.43e-08
				Neuromodulin_N superfamily	cl26511	847-1057	1.51e-05
				OmpH	smart00935	954-1065	1.01e-03
				IQ motif	ELME000134	1061-1076	6.368e-05	ELM
				Coiled-coil	NA	989-1075	NA	SMART

[truncated: 1 more sheets: Others]
